# Supplementary material for: Orbital Metastases of Breast Cancer: Case Report and Review of the Literature
Source: Oncol Res. 2026 May 21;34(6):32. doi: 10.32604/or.2026.067876 (PMC13227598; doi:10.32604/or.2026.067876)
Supplement: Supplementary file 1 [file OncolRes-34-67876-s001.zip]

Archive with 1 entries (1 files):
- Supplementary_Material_S1.docx
